# Supplementary material for: Phylogenetic and Transcriptional Analyses of the HSP20 Gene Family in Peach Revealed That PpHSP20-32 Is Involved in Plant Height and Heat Tolerance
Source: Int J Mol Sci. 2022 Sep 16;23(18):10849. doi: 10.3390/ijms231810849 (PMC9501816; doi:10.3390/ijms231810849)
Supplement: Supplementary file 1 [file ijms-23-10849-s001.zip]

Archive with 1 entries (1 files):
- ijms-1875456-supplementary.xlsx
